# Supplementary material for: Comparative chloroplast genomics of 24 species shed light on the genome evolution and phylogeny of subtribe Coelogyninae (Orchidaceae)
Source: BMC Plant Biol. 2024 Jan 5;24:31. doi: 10.1186/s12870-023-04665-2 (PMC10768429; doi:10.1186/s12870-023-04665-2)
Supplement: Supplementary file 3 — Additional file 3: Table S2. Types and numbers of SSRs detected in 24 Coelogyninae species [file 12870_2023_4665_MOESM3_ESM.xlsx]

## Sheet: Sheet1
	Table S2. Types and numbers of SSRs detected in 24 Coelogyninae species. p1, mononucleotide SSRs; p2, dinucleotide SSRs; p3, trinucleotide SSRs; p4, tetra-nucleotide SSRs; c, compound SSRs; A, adenine; G, guanine; T, thymine; C, cytosine.
	Species	Total	Simple repeats	p1					p2			p3				p4	SSRs in compound formation (c)
			(p1, p2, p3, and p4)	All	A	C	G	T	All	AT	TA	All	ATT	TCT	TTC	ATAG
	Bletilla striata	53	50	46	19	1	1	25	4	2	2	0	0	0	0	0	3
	Bulleyia yunnanensis*	34	34	29	13	1	2	13	4	1	3	1	0	0	1	0	0
	Chelonistele sulphurea*	42	39	32	15	0	1	16	6	0	6	1	0	1	0	0	3
	Coelogyne barbata	39	39	34	15	1	1	17	4	0	4	1	0	0	1	0	0
	Coelogyne corymbosa*	44	43	39	14	1	1	23	3	2	1	1	0	0	1	0	1
	Coelogyne cristata*	38	37	31	13	1	1	16	5	3	2	1	0	0	1	0	1
	Coelogyne flaccida*	42	40	34	14	1	1	18	5	1	4	1	0	0	1	0	2
	Coelogyne punctulata*	50	48	44	19	1	1	23	3	1	2	1	0	0	1	0	2
	Coelogyne rochussenii*	37	36	31	10	1	1	19	5	1	4	0	0	0	0	0	1
	Coelogyne viscosa*	39	37	34	13	1	1	19	2	0	2	1	0	0	1	0	2
	Dendrochilum apoense*	41	41	34	15	1	1	17	6	1	5	1	0	0	1	0	0
	Dendrochilum cootesii*	43	40	32	13	0	0	19	7	3	4	1	0	0	1	0	3
	Ischnogyne mandarinorum*	46	43	39	18	0	0	21	3	1	2	1	0	0	1	0	3
	Neogyna gardneriana*	41	40	38	18	0	0	20	1	1	0	1	0	0	1	0	1
	Otochilus fuscus*	33	33	30	11	0	0	19	2	1	1	1	0	0	1	0	0
	Otochilus porrectus*	31	31	28	12	0	0	16	2	1	1	1	0	0	1	0	0
	Panisea tricallosa*	53	50	45	21	0	0	24	4	2	2	1	0	0	1	0	3
	Pholidota chinensis	45	43	38	17	0	0	21	4	2	2	1	0	0	1	0	2
	Pholidota imbricata	43	42	35	15	0	0	20	5	3	2	2	1	0	1	0	1
	Pholidota protracta	46	45	41	17	1	1	22	4	1	3	0	0	0	0	0	1
	Pholidota ventricosa	51	47	40	18	1	2	19	6	1	5	0	0	0	0	1	4
	Pleione maculata	41	39	34	18	0	0	16	5	0	5	0	0	0	0	0	2
	Thunia alba	39	38	34	18	0	0	16	3	1	2	0	0	0	0	1	1
	Thuniopsis cleistogama	42	37	30	12	0	0	18	6	3	3	1	0	0	1	0	5
	Total	1013	972	852	368	12	15	457	99	32	67	19	1	1	17	2	41
	Proportion (%)	/	0.9595	0.8411	0.4319	0.0141	0.0176	0.5364	0.0977	0.3232	0.6768	0.0187	0.0526	0.0526	0.8948	0.002	0.0405
	*indicated newly generated sequences
