# Supplementary material for: Comparative chloroplast genomics of 24 species shed light on the genome evolution and phylogeny of subtribe Coelogyninae (Orchidaceae)
Source: BMC Plant Biol. 2024 Jan 5;24:31. doi: 10.1186/s12870-023-04665-2 (PMC10768429; doi:10.1186/s12870-023-04665-2)
Supplement: Supplementary file 4 — Additional file 4: Table S3. Length of SSRs in the 24 Coelogyninae chloroplast genomes [file 12870_2023_4665_MOESM4_ESM.xlsx]

## Sheet: Sheet1
	Table S3. Length of SSRs in the 24 Coelogyninae chloroplast genomes.
	Species	10–15 bp	15–20 bp	20–30 bp	30–60 bp	60 bp	Total of species
	Bletilla striata	43	1	1	1	1	47
	Bulleyia yunnanensis	31	3	0	0	0	34
	Chelonistele sulphurea	32	1	1	0	2	36
	Coelogyne barbata	36	3	0	0	0	39
	Coelogyne corymbosa	37	4	0	0	1	42
	Coelogyne cristata	31	4	1	0	0	36
	Coelogyne flaccida	31	2	2	2	0	37
	Coelogyne punctulata	40	4	0	0	2	46
	Coelogyne rochussenii	32	2	0	1	0	35
	Coelogyne viscosa	32	1	0	1	1	35
	Dendrochilum apoense	40	2	0	0	3	45
	Dendrochilum cootesii	32	1	0	0	0	33
	Ischnogyne mandarinorum	31	5	2	1	1	40
	Neogyna gardneriana	34	4	0	1	0	39
	Otochilus fuscus	34	4	0	0	0	38
	Otochilus porrectus	29	2	1	0	0	32
	Panisea tricallosa	36	7	1	2	1	47
	Pholidota chinensis	38	1	1	0	1	41
	Pholidota imbricata	34	6	0	0	1	41
	Pholidota protracta	38	4	1	1	0	44
	Pholidota ventricosa	34	5	2	0	2	43
	Pleione maculata	35	0	1	0	1	37
	Thunia alba	34	2	0	1	0	37
	Thuniopsis cleistogama	27	0	0	2	3	32
	Total	821	68	14	13	20	936
	Proportion (%)	87.71	7.26	1.5	1.39	2.14	/
