# Supplementary material for: Comparative chloroplast genomics of 24 species shed light on the genome evolution and phylogeny of subtribe Coelogyninae (Orchidaceae)
Source: BMC Plant Biol. 2024 Jan 5;24:31. doi: 10.1186/s12870-023-04665-2 (PMC10768429; doi:10.1186/s12870-023-04665-2)
Supplement: Supplementary file 5 — Additional file 5: Table S4. Distribution of SSRs in the 24 Coelogyninae chloroplast genomes [file 12870_2023_4665_MOESM5_ESM.xlsx]

## Sheet: Sheet1
	Table S4. Distribution of SSRs in the 24 Coelogyninae chloroplast genomes (CDS: coding sequences; IGS: intergenic spacer; LSC: large single-copy; SSC: short single-copy; IR: inverted repeat regions).
	Species	LSC	IR	SSC	CDS	Intron	IGS	Total of species
	Bletilla striata	37	6	10	8	9	36	53
	Bulleyia yunnanensis	25	4	5	3	8	23	34
	Chelonistele sulphurea	32	2	8	5	6	31	42
	Coelogyne barbata	25	4	10	2	9	28	39
	Coelogyne corymbosa	31	4	9	4	11	29	44
	Coelogyne cristata	27	4	7	4	10	24	38
	Coelogyne flaccida	28	4	10	5	8	29	42
	Coelogyne punctulata	38	6	6	4	15	31	50
	Coelogyne rochussenii	29	4	4	3	5	29	37
	Coelogyne viscosa	28	6	5	3	10	26	39
	Dendrochilum apoense	31	2	8	3	6	32	41
	Dendrochilum cootesii	31	4	8	5	6	32	43
	Ischnogyne mandarinorum	31	4	11	5	6	35	46
	Neogyna gardneriana	31	2	8	3	9	29	41
	Otochilus fuscus	26	2	5	4	6	23	33
	Otochilus porrectus	23	2	6	4	5	22	31
	Panisea tricallosa	36	4	13	5	11	37	53
	Pholidota chinensis	37	2	6	5	11	29	45
	Pholidota imbricata	33	2	8	3	9	31	43
	Pholidota protracta	34	4	8	3	8	35	46
	Pholidota ventricosa	41	4	6	1	9	41	51
	Pleione maculata	33	2	6	5	5	31	41
	Thunia alba	29	2	8	6	9	24	39
	Thuniopsis cleistogama	29	2	11	8	7	27	42
	Total	745	82	186	101	198	714	1013
	Proportion (%)	73.54	8.1	18.36	9.97	19.55	70.48	/
