# Supplementary material for: Comparative chloroplast genomics of 24 species shed light on the genome evolution and phylogeny of subtribe Coelogyninae (Orchidaceae)
Source: BMC Plant Biol. 2024 Jan 5;24:31. doi: 10.1186/s12870-023-04665-2 (PMC10768429; doi:10.1186/s12870-023-04665-2)
Supplement: Supplementary file 6 — Additional file 6: Table S5. The number of four long repeat types in the 24 Coelogyninae chloroplast genomes [file 12870_2023_4665_MOESM6_ESM.xlsx]

## Sheet: Sheet1
Table S5. The number of four long repeat types in the 24 Coelogyninae chloroplast genomes.
	Species	F	R	C	P	Total of species
	Bletilla striata	10	1	0	22	33
	Bulleyia yunnanensis*	10	1	0	20	31
	Chelonistele sulphurea*	18	3	1	30	52
	Coelogyne barbata	21	0	0	35	56
	Coelogyne corymbosa*	18	2	0	30	50
	Coelogyne cristata*	20	0	0	36	56
	Coelogyne flaccida*	21	3	0	35	59
	Coelogyne punctulata*	19	2	0	32	53
	Coelogyne rochussenii*	18	2	1	31	52
	Coelogyne viscosa*	21	0	1	40	62
	Dendrochilum apoense*	59	1	0	29	89
	Dendrochilum cootesii*	15	4	2	30	51
	Ischnogyne mandarinorum*	17	5	0	31	53
	Neogyna gardneriana*	26	0	0	37	63
	Otochilus fuscus*	15	0	0	30	45
	Otochilus porrectus*	19	0	1	34	54
	Panisea tricallosa*	23	0	1	35	59
	Pholidota chinensis	17	0	0	32	49
	Pholidota imbricata	10	1	1	24	36
	Pholidota protracta	16	0	1	31	48
	Pholidota ventricosa	14	2	0	34	50
	Pleione maculata	10	0	0	25	35
	Thunia alba	14	1	0	25	40
	Thuniopsis cleistogama	21	11	12	33	77
	Total	452	39	21	741	1253
	Proportion (%)	36.07	3.11	1.68	59.14	/
	*indicate newly generated sequence of this study.
