# Supplementary material for: Comparative chloroplast genomics of 24 species shed light on the genome evolution and phylogeny of subtribe Coelogyninae (Orchidaceae)
Source: BMC Plant Biol. 2024 Jan 5;24:31. doi: 10.1186/s12870-023-04665-2 (PMC10768429; doi:10.1186/s12870-023-04665-2)
Supplement: Supplementary file 7 — Additional file 7: Table S6. Positive selective amino acid loci and estimation of parameters for 81 genes in subtribe Coelogyninae [file 12870_2023_4665_MOESM7_ESM.xlsx]

## Sheet: Sheet1
Table S6 Positive selective amino acid loci and estimation of parameters for 81 genes in subtribe Coelogyninae.
	Gene	Number of Positive selective sites	Ln L	Estimates of parameters	Positively selected sites
	accD	51	-3113.72	p0 = 0.96550 p = 0.04382 q = 0.07904 (p1 = 0.03450) ω = 8.79811	4 C 0.973*, 9 I 0.958*, 27 S 0.958*41 M 0.958*, 44 D 0.959*, 48 K 0.959*, 50 P 0.959*, 53 D 0.954*, 55 S 0.958*, 59 N 0.959*, 60 I 0.988*, 65 Y 0.958*, 70 R 0.964*, 75 L 0.958*, 78 D 0.959*, 84 R 0.960*, 86 S 0.956*, 88 G 0.960*, 100 Q 0.959*, 122 L 0.958*, 125 G 0.960*, 156 L 0.959*, 163 N 0.959*, 174 I 0.958*, 175 S 0.958*, 189 R 0.959*, 197 S 0.960*, 262 Y 0.993**, 264 N 0.955*, 268 R 0.950*, …
	atpB	18	-2229.52	p0 = 0.88636 p = 0.00500 q = 2.17930 (p1 = 0.11364) ω = 5.18102	1 M 0.956*, 21 N 0.958*, 26 A 0.956*, 40 G 0.956*, 50 V 0.956*, 52 K 0.956*, 61 S 0.956*, 78 A 0.959*, 98 A 0.956*, 127 D 0.959*, 130 T 0.958*, 131 T 0.956*, 228 D 0.956*, 231 K 0.956*, 392 R 0.956*, 461 Q 0.956*, 485 A 0.956*, 490 M 0.956* 18
	clpP1	15	-981.585	p0 = 0.85506 p = 0.00500 q = 1.85434 (p1 = 0.14494) ω = 6.72754	12 S 0.956*, 19 A 0.977*, 21 V 0.954*, 47 L 0.954*, 49 G 0.954*, 59 D 0.957*, 65 L 0.954*, 80 V 0.956*, 85 Q 0.954*, 90 D 0.957*, 169 I 0.954*, 187 H 0.954*, 196 E 0.954*, 202 N 0.954*, 203 S 0.954*
	matK	49	-2675.85	p0 = 0.76879 p = 0.00500 q = 0.01454 (p1 = 0.23121) ω = 1.24124	2 F 0.956*, 5 D 0.957*, 11 F 0.956*, 37 A 0.956*, 41 S 0.958*, 45 L 0.959*, 50 P 0.958*, 54 L 0.956*, 78 L 0.959*, 80 S 0.956*, 87 Q 0.951*, 93 H 0.958*, 96 Y 0.956*, 98 Y 0.955*, 102 S 0.956*, 103 S 0.956*, 105 M 0.956*,133 K 0.956*, 134 S 0.956*, 152 S 0.956*, 154 L 0.956*, 173 Q 0.956*, 191 F 0.956*, 198 L 0.956*, 202 I 0.956*, 205 K 0.956*, 211 V 0.956*, 215 K 0.956*, 220 W 0.956*, 248 S 0.95…
	ndhA	17	-1709.41	p0 = 0.99999 p = 0.01497 q = 0.07930 (p1 = 0.00001) ω = 1.87491	12 N 0.951*, 15 Y 0.956*, 19 S 0.955*, 20 L 0.955*, 23 V 0.955*, 35 T 0.955*, 125 A 0.955*, 136 S 0.955*, 165 A 0.955*, 181 A 0.955*, 202 G 0.955*, 219 L 0.955*, 281 F 0.955*, 294 I 0.955*, 295 N 0.955*, 306 S 0.955*, 358 F 0.955*
	ndhD	16	-2331.25	p0 = 0.90238 p = 0.00500 q = 0.09591 (p1 = 0.09762) ω = 1.93622	23 V 0.952*, 70 Q 0.954*, 108 V 0.954*, 129 S 0.956*, 212 I 0.954*, 272 N 0.955*, 324 L 0.954*, 414 M 0.954*, 417 M 0.954*, 451 P 0.954*, 455 L 0.954*, 456 I 0.955*, 465 I 0.954*, 469 I 0.954*, 471 L 0.954*, 491 V 0.955*
	ndhE	1	-471.925	p0 = 0.98308 p = 14.66307 q = 98.99999 (p1 = 0.01692) ω = 6.13460	47 T 0.961*
	ndhF	3	-3771.75	p0 = 0.99009 p = 0.01580 q = 0.08943 (p1 = 0.00991) ω = 12.20645	131 S 0.963*, 494 F 0.977*, 637 F 0.994**
	ndhG	1	-795.64	p0 = 0.85834 p = 0.00500 q = 5.73813 (p1 = 0.14166) ω = 2.15982	133 I 0.963*
	ndhK	1	-1248.98	p0 = 0.98542 p = 74.12455 q = 99.00000 (p1 = 0.01458) ω = 10.40240	221 K 0.976*
	psaB	13	-3241.01	p0 = 0.88857 p = 0.00769 q = 2.83859 (p1 = 0.11143) ω = 1.23252	79 Q 0.951*, 110 I 0.951*, 134 D 0.951*, 153 G 0.951*, 201 A 0.951*, 206 Y 0.951*, 212 F 0.951*, 214 D 0.951*, 218 Y 0.951*, 357 A 0.951*, 419 T 0.953*, 484 P 0.951*, 499 N 0.951*
	rbcL	9	-2420.45	p0 = 0.92386 p = 0.00500 q = 1.05553 (p1 = 0.07614) ω = 6.93756	226 Y 0.977*, 251 I 0.983*, 262 V 0.974*, 449 C 0.963*, 468 E 0.995**, 478 Q 0.995**, 479 T 0.987*
	rpoA	1	-1752.46	p0 = 0.99596 p = 7.68622 q = 25.90973 (p1 = 0.00404) ω = 12.54972	259 L 0.997**
	rpoB	28	-4754.53	p0 = 0.99900 p = 28.07176 q = 99.00000 (p1 = 0.00100) ω = 48.33164	55 E 0.958*, 203 N 0.958*, 221 N 0.958*, 233 V 0.958*, 268 R 0.958*, 330 V 0.958*, 354 N 0.958*, 445 G 0.958*, 464 A 0.958*, 467 V 0.958*, 477 H 0.958*, 490 G 0.958*, 494 Q 0.958*, 589 Y 0.958*, 619 C 0.958*, 697 V 0.958*, 746 T 0.958*, 750 S 0.958*, 794 K 0.958*, 799 F 0.989*, 809 S 0.958*, 820 V 0.958*, 836 I 0.958*, 847 P 0.958*, 879 K 0.958*, 935 L 0.958*, 1061 K 0.958*, 1066 N 0.958*
	rpoC2	100	-6871.81	p0 = 0.77377 p = 0.00501 q = 1.11770 (p1 = 0.22623) ω = 2.69046	2 A 0.955*, 27 L 0.956*, 50 R 0.955*, 82 L 0.955*, 232 R 0.955*, 238 K 0.955*, 262 T 0.955*, 274 R 0.955*, 276 I 0.955*, 277 T 0.955*, 279 R 0.956*, 350 E 0.955*, 359 K 0.955*, 361 K 0.958*, 435 R 0.955*, 437 R 0.955*, 441 Y 0.955*, 453 D 0.955*, 458 P 0.955*, 463 S 0.955*, 480 G 0.955*, 502 S 0.955*, 506 E 0.955*, 512 D 0.955*, 524 L 0.955*, 528 L 0.958*, 530 K 0.955*, 537 D 0.955*, 549 H 0.958*…
	ycf1b	26	-1718.88	p0 = 0.87462 p = 0.00501 q = 1.47565 (p1 = 0.12538) ω = 8.49665	3 F 0.960*, 4 K 0.979*, 43 F 0.960*, 65 I 0.960*, 100 F 0.960*, 101 H 0.960*, 108 K 0.958*, 156 S 0.961*, 180 L 0.960*, 211 L 0.960*, 213 N 0.960*, 219 F 0.960*, 223 L 0.960*,239 V 0.961*, 249 R 0.960*, 251 K 0.960*, 254 S 0.962*, 278 K 0.960*, 303 K 0.960*, 305 K 0.960*, 306 D 0.960*, 307 E 0.960*, 310 F 0.960*, 311 K 0.958*, 343 K 0.960*, 351 N 0.960*
	ycf15	1	-290.002	p0 = 0.00001 p = 0.00500 q = 1.45148 (p1 = 0.99999) ω = 21.99035	2 L 0.975*
	ycf1a	113	-13834.1	p0 = 0.85324 p = 0.06013 q = 0.03705 (p1 = 0.14676) ω = 7.47395	4 K 1.000**, 65 I 1.000**, 241 K 0.995**, 255 S 0.970*, 351 L 1.000**, 393 N 0.996**,394 L 0.998**, 438 S 0.994**, 465 F 0.959*, 476 I 0.999**, 479 N 0.993**, 522 K 0.996**, 527 A 0.981*, 597 Q 0.995**, 603 Q 0.996**, 624 T 0.992**, 635 N 0.968*, 640 E 1.000**, 644 H 0.999**, 645 G 0.995**, 655 I 1.000**, 656 I 0.953*, 658 H 0.982*, 668 S 0.996**, 673 Q 0.993**, 680 Q 0.997**, 685 T 0.994**, 696 …
	ycf2	96	-10491.9	p0 = 0.89650 p = 0.40659 q = 3.95568 (p1 = 0.10350) ω = 10.13777	5 Q 0.958*, 6 F 0.958*, 13 L 0.958*, 23 S 0.958*, 24 H 0.958*, 28 D 0.958*, 50 M 0.958*, 147 K 0.961*, 150 E 0.958*, 165 I 0.958*, 166 K 0.958*, 215 L 0.958*, 273 E 0.958*, 336 Q 0.958*, 405 F 0.958*, 425 Q 0.958*, 483 E 0.958*, 485 I 0.961*, 565 D 0.958*, 5 89 F 0.958*, 610 F 0.961*, 615 R 0.958*, 628 T 0.958*, 651 K 0.958*, 662 E 0.958*, 668 L 0.958*, 685 R 0.958*, 774 I 0.958*, 839 Q 0.958*, 8…
* and ** indicate posterior probability higher than 0.95 and 0.99, respectively
